# Supplementary material for: Highly Efficient Protoplast Isolation and Transient Expression System for Functional Characterization of Flowering Related Genes in Cymbidium Orchids
Source: Int J Mol Sci. 2020 Mar 25;21(7):2264. doi: 10.3390/ijms21072264 (PMC7177621; doi:10.3390/ijms21072264)
Supplement: Supplementary file 1 [file ijms-21-02264-s001.zip]

Archive with 4 entries (3 files):
- ijms-746197-supplementary/
- ijms-746197-supplementary/Figure S1.jpg
- ijms-746197-supplementary/Figure S2.jpg
- ijms-746197-supplementary/Table S1.pdf
